# Supplementary material for: An analysis of the adolescents’ hazard perception when crossing road from the perspective of personality characteristics based on an eye-tracking study
Source: PLoS One. 2022 May 6;17(5):e0267309. doi: 10.1371/journal.pone.0267309 (PMC9075635; doi:10.1371/journal.pone.0267309)
Supplement: S7 File — (XLS) [file pone.0267309.s007.xls]

## Sheet: research
name	recording	Gender grouping	Gender	Grade grouping	Grade	totalfixation	averagefixation	fixationcount	timetofirstfixation	firstfixation	sensation seeking total score	sensation seeking grouping	totalvisit	averagevisit	visitcount	Unsafe crossing	Playing dangerously on the road	Planned protective behavior	Night walking safety behavior	Excitement and adventure seek original points	Excitement and adventure seek score	Disinhibition	Total score original score
qinzixuan	38	1	male	2	8	1.41794	0.178199	7.25	2.86206	0.138706	27	1	2.36169	1.25633	2.16667	30	16	46	4	2	26	0	2
zhaoyouzhen	26	1	male	2	8	2.20461	0.210178	11.0909	2.79351	0.163189	30	1	3.33445	1.09933	2.81818	28	11	43	8	5	30	0	5
lijinzhe	1126	1	male	1	7	1.95649	0.652163	3	3.50612	0.165	30	1	1.97815	0.989077	2	29	13	45	6	3	29	0	3
liuxuanming	1140	1	male	1	7	2.70897	0.342361	8.25	2.49283	0.16518	38	2	2.9955	0.767756	4.16667	38	13	37	10	8	36	2	10
caohaoyu	1113	1	male	3	9	0.169166	0.169166	1	3.30323	0.169166	25	1	0.169166	0.169166	1	22	13	39	5	0	22	1	1
hejunjie	37	1	male	2	8	2.31445	0.192279	9.18182	3.17829	0.17097	25	1	3.40763	2.05698	1.54545	23	13	46	8	0	23	0	0
baichongxuan	1177	1	male	3	9	2.7646	0.281769	10.0833	2.49741	0.172799	62	2	3.69138	1.12556	4	48	26	33	11	21	53	14	35
zhengwenjing	1146	2	female	1	7	2.50999	0.446335	5.58333	2.43171	0.178255	31	1	2.78791	1.11986	2.41667	35	14	35	6	0	27	2	2
xusihan	1027	1	male	2	8	1.91586	0.314697	6	2.39056	0.196151	26	1	2.18906	0.932976	2.5	28	12	44	15	1	24	0	1
caoruiyang	1018	1	male	1	7	2.73386	0.281109	9.25	2.30037	0.201824	36	1	3.39997	1.42547	2.75	22	11	42	4	6	34	2	8
liangbaoting	1003	2	female	1	7	1.48869	0.190386	7.33333	2.55166	0.204112	44	2	2.32786	1.03422	2.58333	37	13	39	4	14	47	0	14
jiangzhongyuan	1151	2	female	1	7	2.91652	0.278722	10.3333	2.37223	0.204845	32	1	3.3343	1.09495	3.08333	20	11	46	5	2	30	1	3
dongwenzhi	16	1	male	3	9	1.99551	0.247925	7.75	2.28414	0.207812	38	2	2.448	1.27044	2.41667	36	17	39	16	13	41	0	13
zhanghuawei	1170	1	male	1	7	2.16383	0.277668	7.81818	2.22292	0.208397	41	2	2.5014	0.893891	2.72727	34	15	37	12	12	42	1	13
xuehaoming	1007	1	male	1	7	1.38506	0.221957	6.66667	3.03866	0.215328	36	1	1.77302	1.30379	1.77778	28	12	48	4	8	36	0	8
xuzhicheng	1163	1	male	3	9	1.08154	0.195113	4.41667	3.43254	0.216644	36	1	1.86807	1.0125	1.83333	37	14	45	4	10	37	1	11
caizixin	1132	1	male	1	7	2.81277	0.332694	8.41667	2.53184	0.219215	50	2	3.14305	1.25119	2.66667	22	11	37	6	19	52	2	21
quyuan	1131	2	female	1	7	3.05566	0.327328	9.5	2.23103	0.221035	32	1	3.4833	1.11314	3.08333	22	13	45	17	3	31	0	3
luojie	8	1	male	2	8	1.76447	0.306399	6.33333	2.56577	0.221127	32	1	2.14808	1.51634	2	30	14	35	4	6	31	1	7
gujundong	1121	1	male	3	9	2.53513	0.353579	7	2.87326	0.23453	35	1	3.55225	1.77226	2.27273	32	14	37	13	7	32	3	10
guojingwen	23	2	female	3	9	2.41928	0.34276	6.66667	2.20317	0.235663	53	2	2.66039	1.23016	2.5	50	19	35	4	22	56	2	24
huyutong	1155	2	female	1	7	2.06463	0.379804	5.16667	2.33473	0.244755	31	1	2.47976	1.04056	2.25	19	11	55	20	1	28	1	2
duruien	1169	2	female	1	7	2.4311	0.378855	6.91667	2.37306	0.24696	35	1	2.72915	0.990146	3.08333	17	11	51	10	6	35	0	6
wangliming	1002	1	male	1	7	1.87681	0.363418	5.41667	2.35162	0.255297	39	2	2.50848	1.49259	1.91667	29	11	42	8	11	41	0	11
lidongfang	1004	2	female	1	7	2.20212	0.354817	6.41667	2.2267	0.258313	33	1	2.49421	0.881357	2.75	25	12	33	11	4	33	0	4
zhuxue	1028	2	female	2	8	2.12325	0.30707	6.9	2.79998	0.264717	36	1	2.34541	0.728846	2.9	37	16	38	6	8	37	0	8
wangyifei	6	2	female	2	8	3.34741	0.392208	8.27273	2.37063	0.265205	59	2	3.57498	1.36612	2.90909	31	17	46	13	25	61	5	30
chiyue	1158	2	female	3	9	2.16798	0.301048	7.54545	2.44238	0.265291	39	2	3.07342	1.53944	3	42	12	40	9	11	40	1	12
zhihezhan	1156	1	male	1	7	2.73527	0.281186	9.66667	2.53035	0.27475	37	2	3.92915	1.28446	3.33333	25	13	33	4	8	36	1	9
cuitianyu	33	1	male	2	8	1.81421	0.221418	8.18182	2.7235	0.277449	28	1	2.44996	1.22217	2.54545	16	11	47	8	3	27	0	3
hantengda	15	1	male	3	9	1.86844	0.359274	4.91667	2.59306	0.278749	48	2	2.38622	1.16931	2.25	32	14	38	5	16	46	6	22
cuixiaohan	1168	2	female	1	7	2.04217	0.450499	5.08333	2.22153	0.284416	29	1	2.37258	1.16041	2.16667	26	12	37	9	0	27	0	0
zhouxianfeng	1143	2	female	1	7	1.84535	0.363799	4.72727	2.49561	0.284995	50	2	1.97096	0.80225	2.18182	31	13	49	17	17	51	2	19
litianle	17	1	male	3	9	2.90953	0.625424	4.54545	2.43522	0.285389	41	2	3.34347	1.71762	2.09091	44	21	34	9	12	40	4	16
lvshuhan	1139	2	female	1	7	3.30592	0.348563	9.25	2.36995	0.286863	40	2	3.5987	0.970492	3.91667	26	14	46	9	10	41	0	10
jiangyinuo	1029	2	female	2	8	2.84408	0.300116	9.41667	2.46185	0.28756	64	2	3.08713	0.752157	4.41667	33	13	36	4	28	65	6	34
yuanjianming	1154	2	female	1	7	1.63328	0.346173	4.66667	2.67468	0.287981	41	2	1.70412	0.75383	2.66667	29	14	46	18	11	43	0	11
sunjiayi	1123	1	male	1	7	2.12851	0.479664	4.66667	2.52175	0.292845	53	2	2.20768	1.45024	2.41667	36	15	35	5	20	53	4	24
xianghuaying	24	2	female	3	9	2.92485	0.490827	5.75	2.19746	0.293193	48	2	3.03833	0.803438	3.75	40	18	34	4	17	49	3	20
wangxuehao	1162	1	male	3	9	2.80892	0.396812	8.41667	2.15172	0.297068	40	2	3.14031	1.11602	3.16667	32	14	44	9	12	40	3	15
zhangyang	1020	1	male	1	7	2.77259	0.269964	10.3636	2.65969	0.29723	38	2	3.58244	0.823439	4.45455	20	11	47	8	8	36	2	10
wuxiaohan	1021	1	male	1	7	4.45226	0.666791	8	2.17923	0.297974	38	2	4.71282	2.30488	2.58333	22	13	33	5	10	39	0	10
yuexiyun	1012	2	female	2	8	2.9556	0.591303	5.2	2.30843	0.302469	40	2	3.34043	1.92382	2.1	22	12	42	10	12	42	0	12
yanhonglin	1017	1	male	1	7	2.71333	0.463872	6.41667	2.7081	0.310199	31	1	2.85235	0.996838	3.16667	16	14	51	4	4	31	0	4
wanghemin	10	1	male	2	8	3.24457	0.501487	9.75	2.55621	0.310583	26	1	3.72526	1.80871	2.25	48	20	37	9	1	24	0	1
wangxuming	1030	2	female	2	8	3.28939	0.339966	8.91667	2.22949	0.315064	33	1	3.51481	1.19832	3.33333	43	12	40	10	5	32	0	5
wangxiangru	4	2	female	2	8	1.39139	0.461785	3.125	2.51004	0.317942	42	2	1.47722	0.861354	1.625	32	12	39	4	14	45	0	14
lijiaqi	1157	2	female	3	9	1.50298	0.397291	3.83333	2.50308	0.318649	46	2	1.56382	0.708183	2.08333	16	11	47	8	14	44	4	18
weizhuohao	1124	1	male	1	7	2.29531	0.519699	3.8	2.16327	0.320361	45	2	2.46648	1.33061	1.7	33	13	45	10	16	48	1	17
luanzhejun	1024	1	male	1	7	1.90305	0.291671	5.3	3.4964	0.327448	28	1	2.31921	0.84718	2.4	30	14	39	9	1	27	0	1
songjiajun	39	1	male	2	8	2.53688	0.537163	4.9	3.16591	0.327992	29	1	2.71171	1.40056	2.5	31	12	36	9	4	29	0	4
chenkaiyi	1019	1	male	1	7	2.49779	0.354171	7.25	3.00755	0.332434	33	1	2.82279	0.937003	3.08333	28	14	41	16	4	31	2	6
wanghe	1129	2	female	1	7	3.51416	0.439864	8.83333	2.71414	0.341135	33	1	3.74277	1.59414	3	24	13	45	12	3	31	1	4
jiaoqi	1178	2	female	2	8	2.77147	0.480603	5.75	2.73107	0.345551	44	2	2.88536	0.967882	3.08333	34	11	44	13	14	45	2	16
lipeng	1150	1	male	3	9	0.745173	0.303905	3.16667	1.6814	0.348946	38	2	0.750451	0.327377	2.83333	20	11	27	6	11	38	2	13
chentianxiang	1165	1	male	1	7	2.73265	0.448696	6.16667	2.31257	0.350078	39	2	2.9089	1.11065	2.58333	31	17	34	7	11	41	0	11
cuiyunjie	1010	1	male	1	7	2.5928	0.413146	7.33333	2.50511	0.352695	32	1	3.21655	1.30828	2.83333	26	11	42	17	5	32	0	5
wangruihan	1133	2	female	1	7	2.15766	0.544327	4.66667	2.28068	0.359109	43	2	2.25308	0.967143	2.5	24	12	48	14	13	46	0	13
wujiayi	1134	2	female	1	7	3.69286	0.487609	7.5	2.30669	0.359511	38	2	3.948	1.40054	3.33333	23	12	39	14	6	35	2	8
houkexin	27	2	female	2	8	2.00347	0.596675	3.54545	2.27453	0.360326	37	2	2.12165	1.55949	1.63636	30	12	46	13	9	38	0	9
zhangleyang	1112	1	male	3	9	3.60401	0.479301	7.18182	2.34133	0.36354	35	1	3.94385	1.1217	3.45455	46	15	34	4	10	37	0	10
wangmeiguang	1117	2	female	3	9	3.83886	0.614115	6.66667	2.30748	0.363782	30	1	4.0922	1.31562	3.16667	36	11	36	11	4	29	0	4
zhangzhiqiang	1023	1	male	1	7	3.6109	0.436656	8.5	2.64471	0.363868	58	2	3.99118	1.50467	2.58333	52	22	32	4	22	56	7	29
wangchan	1130	2	female	1	7	4.03988	0.496028	8.58333	2.54923	0.365396	53	2	4.22628	1.54983	3.41667	24	11	46	9	22	59	0	22
shensong	20	1	male	1	7	2.56161	0.422053	6.41667	2.23408	0.374717	37	2	2.87272	1.59422	2	33	13	37	4	6	34	3	9
wanganhao	25	1	male	2	8	2.74349	0.405736	6.72727	2.1159	0.378184	41	2	2.88152	1.86192	1.72727	34	14	43	11	14	43	2	16
gaixiaoyun	1014	2	female	2	8	4.34274	0.806883	5.90909	2.2151	0.378532	28	1	4.7235	2.11184	2.72727	31	12	35	7	0	25	1	1
lvjunde	1176	1	male	3	9	2.21798	0.419744	5.91667	2.27611	0.389333	64	2	2.2927	1.09358	2.41667	39	20	36	13	29	65	8	37
zhaoyating	1179	2	female	2	8	3.32287	0.425826	8.33333	2.30849	0.391667	52	2	3.52203	1.19896	3.16667	34	13	39	4	21	55	2	23
wangyuhao	1006	1	male	1	7	3.09873	0.48593	6.58333	2.62904	0.393418	27	1	3.50609	1.39129	2.83333	29	12	35	4	0	25	0	0
mamingxin	18	1	male	1	7	1.40997	0.417948	4.33333	2.24712	0.393663	51	2	1.53747	0.710168	2.33333	29	13	45	12	20	53	2	22
zhangchengjun	1120	1	male	3	9	4.45905	0.692681	7.63636	2.50599	0.394275	45	2	4.83784	2.13887	3	32	16	43	12	16	46	3	19
wangyonghao	1016	1	male	2	8	2.32762	0.45497	5.83333	2.31048	0.394738	27	1	2.5629	0.897938	2.83333	29	14	36	8	2	26	0	2
qiukailin	1166	2	female	1	7	2.09567	0.425545	4.71429	2.92951	0.395759	34	1	2.13091	0.707429	2.85714	35	13	28	9	4	33	1	5
yangxin	1153	2	female	1	7	2.24662	0.396277	5.91667	2.36582	0.398528	34	1	2.48357	1.30929	2.16667	22	15	24	6	4	33	1	5
xiangbowen	1125	1	male	1	7	2.9341	0.371981	8.16667	2.59437	0.400443	39	2	3.18479	0.877424	3.5	35	12	38	4	6	34	5	11
xuteng	11	2	female	2	8	1.57035	0.508347	3.16667	2.58245	0.401596	50	2	1.69965	1.06015	1.75	20	11	43	16	20	54	1	21
lvjianqiao	21	1	male	1	7	2.11063	0.407474	5.09091	2.38364	0.408066	33	1	2.38123	1.83408	2	25	13	41	8	5	32	1	6
xinhaozhi	1144	2	female	1	7	2.47562	0.613885	4.08333	2.2987	0.40984	36	1	2.52812	1.43107	2.16667	30	13	46	12	7	37	0	7
songzhenyuan	34	1	male	2	8	2.12318	0.374506	5.25	2.46392	0.41615	48	2	2.29582	1.23938	2	46	26	33	7	21	53	1	22
wangruiying	1142	2	female	1	7	2.69404	0.593263	5.66667	2.74036	0.419214	44	2	3.04418	1.45705	2.08333	41	15	41	8	13	46	1	14
naxinwen	13	2	female	2	8	1.87834	0.586258	4	2.48305	0.421756	42	2	1.93764	1.13886	2.25	16	11	53	8	12	42	2	14
wangminghao	1135	1	male	3	9	2.51309	0.562205	5.33333	2.47428	0.429244	49	2	2.67018	0.968117	2.75	33	13	46	14	19	50	4	23
dengwen	1147	2	female	3	9	2.20812	0.491383	3.90909	2.76102	0.430072	50	2	2.35964	1.00032	2.09091	28	11	52	5	20	53	2	22
liuqingyang	1008	1	male	1	7	3.12274	0.48778	7.33333	2.44656	0.443865	33	1	3.45482	1.3695	3	35	15	45	8	1	27	5	6
xingyanyi	36	2	female	2	8	2.83985	0.629056	5.08333	2.49019	0.446998	54	2	3.10207	1.43619	2.41667	37	17	40	12	19	52	6	25
wangxinlin	1118	2	female	3	9	3.71634	0.588055	6.66667	2.36752	0.452314	32	1	4.04814	1.62069	2.75	32	14	42	8	6	32	0	6
wangqiyuan	1015	1	male	2	8	1.56242	0.422221	3.7	2.56712	0.455223	40	2	1.60359	0.934692	1.6	50	20	29	12	14	43	1	15
qikaijian	1005	1	male	1	7	2.98087	0.613974	5.41667	2.43388	0.456813	36	1	3.14698	1.32881	2.83333	38	19	36	7	8	36	0	8
wangyanchen	1116	1	male	3	9	3.15179	0.6723	5.09091	2.26521	0.462424	48	2	3.41982	1.70285	2.45455	40	17	36	4	7	32	15	22
chengjingling	1173	2	female	1	7	3.65192	0.871999	5	2.75541	0.469409	32	1	3.8647	1.74053	2.41667	36	19	35	6	2	30	1	3
zhouyiwen	1161	2	female	3	9	2.76355	0.663836	5.27273	2.25482	0.472778	32	1	2.87719	1.80237	2	25	11	43	5	6	32	0	6
liyaqi	1149	2	female	3	9	4.33465	0.702044	6.83333	2.44571	0.479047	43	2	4.54298	2.56898	2.16667	27	12	44	10	14	44	4	18
maqiaoxuan	1152	2	female	1	7	3.07144	0.506432	6.83333	2.3082	0.48738	50	2	3.19241	1.09376	3.25	37	19	36	7	11	43	8	19
liujingyi	1013	2	female	2	8	3.02332	0.471373	8.25	3.01019	0.490641	32	1	3.76679	2.3523	2.16667	22	11	32	4	4	31	0	4
zhengzhi	1	1	male	2	8	2.66668	0.698692	3.91667	2.2872	0.519775	49	2	2.70932	1.29234	2.25	44	15	34	7	22	54	1	23
yujingtong	1164	2	female	3	9	3.27033	0.985983	4.16667	2.59552	0.522677	58	2	3.34199	2.19938	2.08333	32	17	43	10	23	58	6	29
weiyuzhu	1011	2	female	2	8	2.2411	0.556266	4.5	2.35954	0.532825	42	2	2.72874	1.70019	1.58333	38	15	38	8	10	40	4	14
liuzhiwen	1141	1	male	1	7	4.08659	0.800996	6.09091	2.44477	0.566692	51	2	4.40219	2.39645	2.54545	33	14	33	12	21	55	1	22
