# Supplementary material for: An analysis of the adolescents’ hazard perception when crossing road from the perspective of personality characteristics based on an eye-tracking study
Source: PLoS One. 2022 May 6;17(5):e0267309. doi: 10.1371/journal.pone.0267309 (PMC9075635; doi:10.1371/journal.pone.0267309)
Supplement: S8 File — (XLS) [file pone.0267309.s008.xls]

## Sheet: 研究二
Serial number	name	recording	gender	Grade grouping	Grade	p Hit	p Miss	p FA	p CR	z Hit	z Miss	o Hit	o FA	Excitement and adventure seek original points	Excitement and adventure seek score	Disinhibition	Total score original score	d’	β	Total score	sensation seeking grouping
14	lvjianqiao	21	male	1	7	0.9	0.1	0.1	0.9	1.28155	-1.28155	0.175498	0.175498	0	25	0	0	2.5631	1	27	1
55	luanzejun	1024	male	1	7	0.9	0.1	0.1	0.9	1.28155	-1.28155	0.175498	0.175498	4	33	0	4	2.5631	1	33	1
50	chenkaiyi	1019	male	1	7	0.99	0.01	0.4	0.6	2.32635	-0.253347	0.0266521	0.386343	3	31	0	3	2.57969	0.0689858	32	1
75	xiangbowen	1125	male	1	7	0.99	0.01	0.1	0.9	2.32635	-1.28155	0.0266521	0.175498	6	34	2	8	3.6079	0.151866	36	1
40	zhangjiacheng	1009	male	1	7	0.99	0.01	0.01	0.99	2.32635	-2.32635	0.0266521	0.0266521	6	31	0	6	4.6527	1	31	1
13	shengsong	20	male	1	7	0.9	0.1	0.2	0.8	1.28155	-0.841621	0.175498	0.279962	0	25	0	0	2.12317	0.626865	27	1
73	sunjiayi	1123	male	1	7	0.99	0.01	0.5	0.5	2.32635	0	0.0266521	0.398942	8	36	0	8	2.32635	0.066807	36	1
76	lijinze	1126	male	1	7	0.99	0.01	0.5	0.5	2.32635	0	0.0266521	0.398942	8	37	0	8	2.32635	0.066807	36	1
38	xuehaoming	1007	male	1	7	0.9	0.1	0.1	0.9	1.28155	-1.28155	0.175498	0.175498	0	27	2	2	2.5631	1	31	1
48	yanhonglin	1017	male	1	7	0.99	0.01	0.4	0.6	2.32635	-0.253347	0.0266521	0.386343	4	31	0	4	2.57969	0.0689858	32	1
49	caoruiyang	1018	male	1	7	0.7	0.3	0.01	0.99	0.524401	-2.32635	0.347693	0.0266521	6	32	0	6	2.85075	13.0456	32	1
11	mamingxin	18	male	1	7	0.99	0.01	0.3	0.7	2.32635	-0.524401	0.0266521	0.347693	2	26	0	2	2.85075	0.0766543	27	1
33	wangliming	1002	male	1	7	0.99	0.01	0.3	0.7	2.32635	-0.524401	0.0266521	0.347693	3	29	0	3	2.85075	0.0766543	30	1
39	liuqingyang	1008	male	1	7	0.99	0.01	0.2	0.8	2.32635	-0.841621	0.0266521	0.279962	1	28	1	2	3.16797	0.0951992	31	1
12	zhaojinzhe	19	male	1	7	0.99	0.01	0.1	0.9	2.32635	-1.28155	0.0266521	0.175498	2	26	0	2	3.6079	0.151866	27	1
74	weizhuohao	1124	male	1	7	0.99	0.01	0.1	0.9	2.32635	-1.28155	0.0266521	0.175498	8	36	0	8	3.6079	0.151866	36	1
77	zoujiaxin	1127	male	1	7	0.99	0.01	0.1	0.9	2.32635	-1.28155	0.0266521	0.175498	8	34	3	11	3.6079	0.151866	36	1
120	zhanghuawei	1170	male	1	7	0.8	0.2	0.4	0.6	0.841621	-0.253347	0.279962	0.386343	16	46	3	19	1.09497	0.724647	45	2
121	lixinrui	1171	male	1	7	0.9	0.1	0.4	0.6	1.28155	-0.253347	0.175498	0.386343	16	48	1	17	1.5349	0.454256	45	2
122	huheming	1172	male	1	7	0.8	0.2	0.2	0.8	0.841621	-0.841621	0.279962	0.279962	14	44	4	18	1.68324	1	46	2
95	wangjunhao	1145	male	1	7	0.99	0.01	0.6	0.4	2.32635	0.253347	0.0266521	0.386343	11	40	1	12	2.073	0.0689858	39	2
134	zhaoxiangdong		male	1	7	0.8	0.2	0.1	0.9	0.841621	-1.28155	0.279962	0.175498	25	61	5	30	2.12317	1.59524	59	2
136	liangximing		male	1	7	0.8	0.2	0.1	0.9	0.841621	-1.28155	0.279962	0.175498	28	65	6	34	2.12317	1.59524	64	2
137	liulei		male	1	7	0.8	0.2	0.1	0.9	0.841621	-1.28155	0.279962	0.175498	29	65	8	37	2.12317	1.59524	64	2
106	zhikezhan	1156	male	1	7	0.99	0.01	0.4	0.6	2.32635	-0.253347	0.0266521	0.386343	12	42	1	13	2.57969	0.0689858	41	2
135	xuchenyang		male	1	7	0.6	0.4	0.01	0.99	0.253347	-2.32635	0.386343	0.0266521	21	53	14	35	2.57969	14.4957	62	2
131	yumingwei		male	1	7	0.7	0.3	0.01	0.99	0.524401	-2.32635	0.347693	0.0266521	20	51	8	28	2.85075	13.0456	54	2
138	shitongming		male	1	7	0.7	0.3	0.01	0.99	0.524401	-2.32635	0.347693	0.0266521	30	67	5	35	2.85075	13.0456	65	2
133	weidesen		male	1	7	0.99	0.01	0.2	0.8	2.32635	-0.841621	0.0266521	0.279962	23	58	6	29	3.16797	0.0951992	58	2
115	chentianxing	1165	male	1	7	0.99	0.01	0.1	0.9	2.32635	-1.28155	0.0266521	0.175498	14	47	0	14	3.6079	0.151866	44	2
88	xiangmantian	1138	male	1	7	0.9	0.1	0.01	1	1.28155	-2.32635	0.175498	0.0266521	10	39	0	10	3.6079	6.58477	38	2
91	liuzhifang	1141	male	1	7	0.9	0.1	0.01	1	1.28155	-2.32635	0.175498	0.0266521	11	38	2	13	3.6079	6.58477	38	2
35	lidongfang	1004	female	1	7	0.99	0.01	0.3	0.7	2.32635	-0.524401	0.0266521	0.347693	4	31	0	4	2.85075	0.0766543	31	1
80	wangchan	1130	female	1	7	0.99	0.01	0.2	0.8	2.32635	-0.841621	0.0266521	0.279962	10	37	1	11	3.16797	0.0951992	36	1
79	wanghe	1129	female	1	7	0.99	0.01	0.6	0.4	2.32635	0.253347	0.0266521	0.386343	9	35	2	11	2.073	0.0689858	36	1
34	liaobaoting	1003	female	1	7	0.99	0.01	0.2	0.8	2.32635	-0.841621	0.0266521	0.279962	4	31	0	4	3.16797	0.0951992	31	1
81	yuyuan	1131	female	1	7	0.99	0.01	0.2	0.8	2.32635	-0.841621	0.0266521	0.279962	4	31	4	8	3.16797	0.0951992	36	1
102	maqiaoxuan	1152	female	1	7	0.7	0.3	0.2	0.8	0.524401	-0.841621	0.347693	0.279962	14	43	1	15	1.36602	1.24193	40	2
118	zhaixiaohan	1168	female	1	7	0.6	0.4	0.1	0.9	0.253347	-1.28155	0.386343	0.175498	17	49	0	17	1.5349	2.2014	45	2
101	jiangzhongyuan	1151	female	1	7	0.7	0.3	0.1	0.9	0.524401	-1.28155	0.347693	0.175498	12	40	3	15	1.80595	1.98117	40	2
117	hanwenxi	1167	female	1	7	0.4	0.6	0.01	0.99	-0.253347	-2.32635	0.386343	0.0266521	14	45	2	16	2.073	14.4957	44	2
94	xinminzhi	1144	female	1	7	0.99	0.01	0.5	0.5	2.32635	0	0.0266521	0.398942	6	34	5	11	2.32635	0.066807	39	2
123	chenjingling	1173	female	1	7	0.99	0.01	0.4	0.6	2.32635	-0.253347	0.0266521	0.386343	20	51	0	20	2.57969	0.0689858	46	2
116	qiujialin	1166	female	1	7	0.7	0.3	0.01	0.99	0.524401	-2.32635	0.347693	0.0266521	13	46	1	14	2.85075	13.0456	44	2
119	duenrui	1169	female	1	7	0.7	0.3	0.01	0.99	0.524401	-2.32635	0.347693	0.0266521	19	50	0	19	2.85075	13.0456	45	2
83	wangruihan	1133	female	1	7	0.99	0.01	0.2	0.8	2.32635	-0.841621	0.0266521	0.279962	6	34	3	9	3.16797	0.0951992	37	2
92	wangduanying	1142	female	1	7	0.99	0.01	0.2	0.8	2.32635	-0.841621	0.0266521	0.279962	10	38	1	11	3.16797	0.0951992	38	2
104	yuanjianming	1154	female	1	7	0.8	0.2	0.01	0.99	0.841621	-2.32635	0.279962	0.0266521	14	43	2	16	3.16797	10.5043	41	2
89	lvshuhan	1139	female	1	7	0.99	0.01	0.1	0.9	2.32635	-1.28155	0.0266521	0.175498	6	35	2	8	3.6079	0.151866	38	2
93	zhouxianfeng	1143	female	1	7	0.99	0.01	0.1	0.9	2.32635	-1.28155	0.0266521	0.175498	11	41	0	11	3.6079	0.151866	39	2
96	zhengwenqing	1146	female	1	7	0.99	0.01	0.1	0.9	2.32635	-1.28155	0.0266521	0.175498	11	41	0	11	3.6079	0.151866	39	2
103	yangxin	1153	female	1	7	0.99	0.01	0.1	0.9	2.32635	-1.28155	0.0266521	0.175498	12	40	4	16	3.6079	0.151866	41	2
105	huyutong	1155	female	1	7	0.99	0.01	0.1	0.9	2.32635	-1.28155	0.0266521	0.175498	11	43	0	11	3.6079	0.151866	41	2
139	songmeihui		female	1	7	0.99	0.01	0.1	0.9	2.32635	-1.28155	0.0266521	0.175498	10	39	29	39	3.6079	0.151866	69	2
5	wanghemin	10	male	2	8	0.8	0.2	0.1	0.9	0.841621	-1.28155	0.279962	0.175498	0	25	0	0	2.12317	1.59524	27	1
25	cuitianyu	33	male	2	8	0.99	0.01	0.3	0.7	2.32635	-0.524401	0.0266521	0.347693	0	27	0	0	2.85075	0.0766543	29	1
18	wanganhao	25	male	2	8	0.99	0.01	0.2	0.8	2.32635	-0.841621	0.0266521	0.279962	0	25	1	1	3.16797	0.0951992	28	1
4	luojie	8	male	2	8	0.8	0.2	0.1	0.9	0.841621	-1.28155	0.279962	0.175498	2	26	0	2	2.12317	1.59524	27	1
57	zhangxuanyu	1026	male	2	8	0.99	0.01	0.5	0.5	2.32635	0	0.0266521	0.398942	4	31	2	6	2.32635	0.066807	33	1
1	zhengzhi	1	male	2	8	0.6	0.4	0.01	0.99	0.253347	-2.32635	0.386343	0.0266521	0	22	1	1	2.57969	14.4957	25	1
29	hejunjie	37	male	2	8	0.99	0.01	0.4	0.6	2.32635	-0.253347	0.0266521	0.386343	4	29	0	4	2.57969	0.0689858	30	1
27	litianyu	35	male	2	8	0.99	0.01	0.3	0.7	2.32635	-0.524401	0.0266521	0.347693	5	30	0	5	2.85075	0.0766543	30	1
62	qulinhao	1031	male	2	8	0.99	0.01	0.3	0.7	2.32635	-0.524401	0.0266521	0.347693	3	28	4	7	2.85075	0.0766543	33	1
46	wangqiyuan	1015	male	2	8	0.99	0.01	0.2	0.8	2.32635	-0.841621	0.0266521	0.279962	6	32	0	6	3.16797	0.0951992	32	1
24	liuzhihao	32	male	2	8	0.99	0.01	0.1	0.9	2.32635	-1.28155	0.0266521	0.175498	1	27	1	2	3.6079	0.151866	29	1
31	songjiajun	39	male	2	8	0.99	0	0.1	0.9	2.32635	-1.28155	0.0266521	0.175498	5	30	0	5	3.6079	0.151866	30	1
47	wangyonghao	1016	male	2	8	0.99	0.01	0.1	0.9	2.32635	-1.28155	0.0266521	0.175498	5	32	0	5	3.6079	0.151866	32	1
22	lixuehui	29	male	2	8	0.99	0.01	0.01	0.99	2.32635	-2.32635	0.0266521	0.0266521	0	27	0	0	4.6527	1	29	1
140	sunzhenhua		male	2	8	0.9	0.1	0.4	0.6	1.28155	-0.253347	0.175498	0.386343	7	32	15	22	1.5349	0.454256	48	2
141	yangmingshi		male	2	8	0.9	0.1	0.4	0.6	1.28155	-0.253347	0.175498	0.386343	22	54	1	23	1.5349	0.454256	49	2
151	guoziyuan		male	2	8	0.7	0.3	0.1	0.9	0.524401	-1.28155	0.347693	0.175498	20	53	2	22	1.80595	1.98117	51	2
153	luhengliang		male	2	8	0.9	0.1	0.3	0.7	1.28155	-0.524401	0.175498	0.347693	23	56	2	25	1.80595	0.504751	51	2
152	gengjunyang		male	2	8	0.8	0.2	0.1	0.9	0.841621	-1.28155	0.279962	0.175498	23	56	2	25	2.12317	1.59524	51	2
149	yuxiang		male	2	8	0.9	0.1	0.1	0.9	1.28155	-1.28155	0.175498	0.175498	20	54	1	21	2.5631	1	50	2
150	songxiande		male	2	8	0.8	0.2	0.01	0.99	0.841621	-2.32635	0.279962	0.0266521	21	55	0	21	3.16797	10.5043	50	2
60	jiangyinuo	1029	female	2	8	0.99	0.01	0.01	0.99	2.32635	-2.32635	0.0266521	0.0266521	5	32	0	5	4.6527	1	33	1
56	zhuwenrui	1025	female	2	8	0.9	0.1	0.2	0.8	1.28155	-0.841621	0.175498	0.279962	1	27	5	6	2.12317	0.626865	33	1
44	liuqianyi	1013	female	2	8	0.9	0.1	0.1	0.9	1.28155	-1.28155	0.175498	0.175498	3	28	2	5	2.5631	1	31	1
6	xuteng	11	female	2	8	0.99	0.01	0.3	0.7	2.32635	-0.524401	0.0266521	0.347693	2	26	0	2	2.85075	0.0766543	27	1
3	wangyifei	6	female	2	8	0.99	0.01	0.2	0.8	2.32635	-0.841621	0.0266521	0.279962	1	24	0	1	3.16797	0.0951992	26	1
20	houkexin	27	female	2	8	0.99	0.01	0.2	0.8	2.32635	-0.841621	0.0266521	0.279962	4	29	0	4	3.16797	0.0951992	29	1
61	wangxuming	1030	female	2	8	0.99	0.01	0.1	0.9	2.32635	-1.28155	0.0266521	0.175498	8	34	0	8	3.6079	0.151866	33	1
43	yuexiyun	1012	female	2	8	0.99	0.01	0.01	0.99	2.32635	-2.32635	0.0266521	0.0266521	3	30	0	3	4.6527	1	31	1
147	wangruixi		female	2	8	0.8	0.2	0.2	0.8	0.841621	-0.841621	0.279962	0.279962	20	53	2	22	1.68324	1	50	2
154	renqiuyi		female	2	8	0.8	0.2	0.1	0.9	0.841621	-1.28155	0.279962	0.175498	21	55	1	22	2.12317	1.59524	51	2
129	zhaoyating	1179	female	2	8	0.99	0.01	0.4	0.6	2.32635	-0.253347	0.0266521	0.386343	21	53	1	22	2.57969	0.0689858	48	2
143	dongxiaoyu		female	2	8	0.99	0.01	0.4	0.6	2.32635	-0.253347	0.0266521	0.386343	19	50	4	23	2.57969	0.0689858	49	2
144	tangbo		female	2	8	0.6	0.4	0.01	0.99	0.253347	-2.32635	0.386343	0.0266521	20	54	1	21	2.57969	14.4957	50	2
142	xumengdi		female	2	8	0.99	0.01	0.2	0.8	2.32635	-0.841621	0.0266521	0.279962	18	48	5	23	3.16797	0.0951992	49	2
155	xunxiru		female	2	8	0.99	0.01	0.2	0.8	2.32635	-0.841621	0.0266521	0.279962	21	55	2	23	3.16797	0.0951992	52	2
145	lisiyu		female	2	8	0.99	0.01	0.1	0.9	2.32635	-1.28155	0.0266521	0.175498	19	52	2	21	3.6079	0.151866	50	2
146	liuran		female	2	8	0.99	0.01	0.1	0.9	2.32635	-1.28155	0.0266521	0.175498	17	51	2	19	3.6079	0.151866	50	2
148	lisiyuan		female	2	8	0.99	0.01	0.1	0.9	2.32635	-1.28155	0.0266521	0.175498	11	43	8	19	3.6079	0.151866	50	2
65	chenfuhan	1114	male	3	9	0.9	0.1	0.2	0.8	1.28155	-0.841621	0.175498	0.279962	4	33	1	5	2.12317	0.626865	34	1
70	zhangchengjun	1120	male	3	9	0.99	0.01	0.01	0.99	2.32635	-2.32635	0.0266521	0.0266521	7	35	0	7	4.6527	1	35	1
8	hantengda	15	male	3	9	0.9	0.1	0.2	0.8	1.28155	-0.841621	0.175498	0.279962	0	25	0	0	2.12317	0.626865	27	1
71	gujundong	1121	male	3	9	0.9	0.1	0.2	0.8	1.28155	-0.841621	0.175498	0.279962	10	37	0	10	2.12317	0.626865	35	1
66	chenyanguang	1115	male	3	9	0.99	0.01	0.4	0.6	2.32635	-0.253347	0.0266521	0.386343	10	37	0	10	2.57969	0.0689858	35	1
63	zhangleyang	1112	male	3	9	0.99	0.01	0.01	0.99	2.32635	-2.32635	0.0266521	0.0266521	6	31	3	9	4.6527	1	34	1
64	caohaoyu	1113	male	3	9	0.99	0.01	0.01	0.99	2.32635	-2.32635	0.0266521	0.0266521	4	33	1	5	4.6527	1	34	1
85	wangminghao	1135	male	3	9	0.7	0.3	0.3	0.7	0.524401	-0.524401	0.347693	0.347693	8	36	1	9	1.0488	1	37	2
98	zhangxu	1148	male	3	9	0.8	0.2	0.3	0.7	0.841621	-0.524401	0.279962	0.347693	14	43	1	15	1.36602	0.8052	40	2
110	jinchenglin	1160	male	3	9	0.8	0.2	0.3	0.7	0.841621	-0.524401	0.279962	0.347693	10	40	4	14	1.36602	0.8052	42	2
127	baichongxuan	1177	male	3	9	0.8	0.2	0.2	0.8	0.841621	-0.841621	0.279962	0.279962	16	46	6	22	1.68324	1	48	2
113	xuzhicheng	1163	male	3	9	0.7	0.3	0.1	0.9	0.524401	-1.28155	0.347693	0.175498	13	46	0	13	1.80595	1.98117	43	2
124	wuyuhao	1174	male	3	9	0.9	0.1	0.2	0.8	1.28155	-0.841621	0.175498	0.279962	21	53	0	21	2.12317	0.626865	47	2
161	yukaige		male	3	9	0.99	0.01	0.5	0.5	2.32635	0	0.0266521	0.398942	25	61	0	25	2.32635	0.066807	54	2
156	zhouyongkang		male	3	9	0.9	0.1	0.1	0.9	1.28155	-1.28155	0.175498	0.175498	22	56	2	24	2.5631	1	53	2
87	zhaixiaobin	1137	male	3	9	0.99	0.01	0.4	0.6	2.32635	-0.253347	0.0266521	0.386343	8	36	2	10	2.57969	0.0689858	38	2
69	wangxinlin	1118	female	3	9	0.99	0.01	0.5	0.5	2.32635	0	0.0266521	0.398942	6	35	0	6	2.32635	0.066807	35	1
16	guojingwen	23	female	3	9	0.9	0.1	0.1	0.9	1.28155	-1.28155	0.175498	0.175498	0	25	0	0	2.5631	1	27	1
17	xianghuaying	24	female	3	9	0.99	0.01	0.2	0.8	2.32635	-0.841621	0.0266521	0.279962	3	27	0	3	3.16797	0.0951992	28	1
15	guosongru	22	female	3	9	0.99	0.01	0.1	0.9	2.32635	-1.28155	0.0266521	0.175498	0	25	0	0	3.6079	0.151866	27	1
157	chenghongen		female	3	9	0.8	0.2	0.3	0.7	0.841621	-0.524401	0.279962	0.347693	23	55	4	27	1.36602	0.8052	53	2
97	dengwen	1147	female	3	9	0.8	0.2	0.2	0.8	0.841621	-0.841621	0.279962	0.279962	12	42	0	12	1.68324	1	40	2
107	lijiaqi	1157	female	3	9	0.9	0.1	0.1	0.9	1.28155	-1.28155	0.175498	0.175498	14	45	0	14	2.5631	1	42	2
99	liyaqi	1149	female	3	9	0.6	0.4	0.01	0.99	0.253347	-2.32635	0.386343	0.0266521	9	38	3	12	2.57969	14.4957	40	2
160	xujiayi		female	3	9	0.99	0.01	0.4	0.6	2.32635	-0.253347	0.0266521	0.386343	19	52	6	25	2.57969	0.0689858	54	2
111	zhouyiwen	1161	female	3	9	0.8	0.2	0.01	0.99	0.841621	-2.32635	0.279962	0.0266521	14	43	3	17	3.16797	10.5043	42	2
158	chenhuiy		female	3	9	0.99	0.01	0.1	0.9	2.32635	-1.28155	0.0266521	0.175498	20	53	4	24	3.6079	0.151866	53	2
159	luxiyuan		female	3	9	0.99	0.01	0.1	0.9	2.32635	-1.28155	0.0266521	0.175498	22	59	0	22	3.6079	0.151866	53	2
